# Supplementary material for: Dynamic patterns of microRNA expression during acute myeloid leukemia state-transition
Source: Sci Adv. 2022 Apr 22;8(16):eabj1664. doi: 10.1126/sciadv.abj1664 (PMC9032952; doi:10.1126/sciadv.abj1664)
Supplement: Supplementary file 2 — Tables S1, S3, S5, S6 and S7, S9 to S12 [file sciadv.abj1664_supplementary_tables.zip]

Archive with 9 entries (9 files):
- sciadv.abj1664_table_s1.xlsx
- sciadv.abj1664_table_s3.xlsx
- sciadv.abj1664_table_s5.xlsx
- sciadv.abj1664_table_s6.xlsx
- sciadv.abj1664_table_s7.xlsx
- sciadv.abj1664_table_s9.xlsx
- sciadv.abj1664_table_s10.xlsx
- sciadv.abj1664_table_s11.xlsx
- sciadv.abj1664_table_s12.xlsx
