# Supplementary material for: Dynamic patterns of microRNA expression during acute myeloid leukemia state-transition
Source: Sci Adv. 2022 Apr 22;8(16):eabj1664. doi: 10.1126/sciadv.abj1664 (PMC9032952; doi:10.1126/sciadv.abj1664)
Supplement: Supplementary file 2 — Tables S1, S3, S5, S6 and S7, S9 to S12 [file sciadv.abj1664_supplementary_tables.zip › sciadv.abj1664_table_s5.xlsx]

## Sheet: Early
miR	baseMean	log2FoldChange	lfcMLE	lfcSE	stat	pvalue	padj	CTL_average_CPM	CM_average_CPM_at_c1	CM_average_CPM_at_c2	CM_average_at_c3	PC1_loading_value	PC2_loading_value
mmu-miR-322-3p	685.73	0.657108	0.660209	0.10823	6.07138	1.26819e-09	8.40734e-08	573.38	906.667	782.354	393.602	-0.000777697	0.0167472
mmu-miR-677-5p	25.2502	-0.725378	-0.730724	0.133516	-5.43289	5.54497e-08	2.15489e-06	29.0386	17.3388	18.708	47.106	0.0101671	0.0117744
mmu-miR-6516-5p	28.0077	0.437298	0.438238	0.0832842	5.25067	1.51549e-07	4.77105e-06	24.4718	33.4795	31.6385	32.3032	-0.00776929	0.000497046
mmu-miR-466n-3p	61.6499	0.484681	0.486366	0.0954983	5.07529	3.8691e-07	1.14749e-05	53.8439	75.8946	72.454	43.207	0.0019085	0.00966243
mmu-miR-339-3p	693.808	0.29715	0.297623	0.0593878	5.00354	5.62866e-07	1.58588e-05	652.848	802.285	623.953	544.451	0.000774936	0.00447729
mmu-miR-126b-5p	2.56011	-1.16678	-1.18585	0.233529	-4.99631	5.84363e-07	1.60629e-05	3.30689	1.47739	1.264	2.1147	-0.0346701	0.0107541
mmu-miR-505-5p	28.349	-0.642345	-0.646176	0.129172	-4.97279	6.59952e-07	1.77087e-05	32.5546	20.8909	26.672	26.7972	0.00213471	0.0237909
mmu-miR-6391	5.43204	1.40649	1.44462	0.288264	4.87915	1.06545e-06	2.729e-05	3.20079	8.66826	7.23471	11.4076	-0.0316535	-0.0732301
mmu-miR-3068-5p	2225.19	0.273798	0.274116	0.0572959	4.77867	1.76461e-06	4.3233e-05	2062.3	2494.31	2525.5	1953.27	-0.00585902	-0.00724518
mmu-miR-6238	91.721	1.18077	1.20483	0.251673	4.69168	2.70964e-06	6.11162e-05	61.0283	140.554	108.866	147.981	-0.0193434	-0.0257256
mmu-miR-151-3p	4094.23	0.446711	0.447994	0.0957021	4.66773	3.04546e-06	6.4759e-05	3587.54	4894.18	4610.32	4560.66	-0.00699115	0.0203082
mmu-miR-1934-5p	22.1313	-0.497891	-0.499812	0.106607	-4.67033	3.00713e-06	6.4759e-05	25.048	17.5013	16.7336	25.1596	0.0081459	-0.000320242
mmu-miR-1a-3p	918.789	1.70046	1.7893	0.366539	4.63923	3.49715e-06	7.16597e-05	508.139	1755.74	558.503	1162.29	0.000466865	0.0468957
mmu-miR-351-5p	1075.34	0.434095	0.435108	0.0954258	4.54903	5.38949e-06	0.000102418	929.435	1256.6	1334.93	1450.82	-0.0128075	0.0208738
mmu-miR-29c-5p	73.916	-0.551	-0.554438	0.124434	-4.42804	9.5093e-06	0.000162379	82.6274	56.2627	57.2993	122.321	0.0251517	-0.0219413
mmu-miR-181d-3p	5.4296	0.755788	0.763826	0.175531	4.30572	1.66446e-05	0.000264204	4.2774	7.25898	7.67166	3.98283	-0.00997076	0.00252256
mmu-miR-19b-1-5p	15.9071	-0.571708	-0.575387	0.13304	-4.29727	1.72918e-05	0.000270665	18.0625	12.1854	12.6042	19.6017	0.011249	-0.0317039
mmu-miR-181d-5p	2889.55	0.500808	0.504137	0.118028	4.24314	2.20417e-05	0.00032741	2577.02	3654.82	2800.64	1374.96	0.00306294	0.0264233
mmu-miR-322-5p	2087.27	0.312181	0.312911	0.0737488	4.23304	2.30557e-05	0.000337451	1945.1	2416.42	2035.75	1613.09	0.00194744	0.0139734
mmu-miR-706	42.1038	-1.19799	-1.22506	0.28458	-4.20968	2.55732e-05	0.000355814	55.7219	23.8339	19.5617	16.7811	0.00990764	-0.00588193
mmu-let-7b-5p	15189.2	-0.256123	-0.256537	0.0609564	-4.20173	2.6488e-05	0.000364048	15956.3	13356.7	14921.5	19541.2	0.00212311	0.00326348
mmu-miR-5116	19.6171	-0.495331	-0.497479	0.119378	-4.14928	3.33518e-05	0.00043204	22.2418	15.8689	13.9071	20.0793	0.0364144	-0.0103949
mmu-miR-148a-5p	53.7607	0.383063	0.384239	0.0935326	4.0955	4.21253e-05	0.000527502	48.2501	62.9504	62.895	46.0139	-0.00639308	0.00796609
mmu-miR-503-5p	2406.69	0.327917	0.328846	0.0816547	4.0159	5.92195e-05	0.000710004	2228.94	2800.11	2427.26	1803.61	0.00197846	0.0182335
mmu-miR-500-5p	7.40347	-0.581047	-0.58667	0.146906	-3.95521	7.64659e-05	0.000874026	8.1978	5.47395	6.77192	13.0276	0.0138207	-0.0285264
mmu-let-7i-5p	303691	-0.179438	-0.179631	0.0472675	-3.79624	0.000146909	0.00150515	313319	276637	300524	398437	-0.00183309	0.00850402
mmu-miR-3962	4.33207	0.747101	0.75669	0.19871	3.75975	0.00017008	0.00171143	3.40572	5.82038	4.48642	6.70239	-0.00217363	-0.024025
mmu-miR-190b-5p	414.186	-0.313404	-0.31397	0.0850538	-3.68477	0.000228906	0.00220493	452.953	364.472	349.017	321.39	0.00579046	-0.0156024
mmu-miR-30c-1-3p	124.687	-0.343545	-0.344791	0.0934006	-3.67819	0.000234897	0.00224347	133.688	105.372	113.798	171.331	0.00238532	-0.03117
mmu-miR-6986-5p	3.81286	-1.25069	-1.79592	0.344575	-3.62967	0.000283785	0.00266522	6.98214	1.99117	1.78293	2.85554	0.0025612	0.0539789
mmu-miR-664-5p	61.7395	-0.32757	-0.328595	0.0910188	-3.59893	0.000319529	0.00292772	66.6261	52.8843	53.4958	75.9944	0.00280967	-0.0077172
mmu-miR-5119	13.3905	0.593372	0.600896	0.166828	3.55679	0.000375416	0.00335675	11.6806	17.6746	12.0523	6.04916	0.027565	0.0234243
mmu-miR-27a-3p	45927.4	0.260235	0.261011	0.0757762	3.43426	0.000594182	0.00481757	43781.9	52465.2	42218.6	29658.5	-0.00153628	0.00482343
mmu-miR-3089-3p	0.857773	1.05454	1.09142	0.3089	3.41385	0.000640524	0.00515621	0.637481	1.2585	0.983844	0.752409	-0.015894	0.031243
mmu-miR-29b-1-5p	28.5199	-0.36488	-0.366714	0.108805	-3.35353	0.000797873	0.00624447	30.7888	23.7189	23.3024	45.1593	0.00931425	-0.0274639
mmu-miR-6971-5p	0.757173	-1.42502	-1.53674	0.43172	-3.30078	0.000964154	0.00741339	0.986405	0.317653	0.962352	0.335293	0.0255995	-0.0295704
mmu-miR-7054-3p	3.65601	-0.565313	-0.568734	0.172327	-3.28047	0.00103635	0.00789168	4.25807	3.01788	1.76131	2.86132	0.0334778	-0.0018345
mmu-miR-7225-5p	1.43125	1.22107	1.29636	0.376465	3.24352	0.00118061	0.00887034	1.03599	2.47525	0.467023	0.670586	0.00781453	0.00359171
mmu-miR-107-5p	4.35307	-0.601189	-0.608817	0.185594	-3.23927	0.00119837	0.00892617	5.01423	3.20354	3.37168	5.4944	0.0389328	0.0151503
mmu-miR-3110-5p	2.87857	-0.751743	-0.758805	0.232282	-3.23634	0.00121075	0.00892617	3.57067	2.02341	1.77985	0.752409	0.0258611	0.00411613
mmu-miR-23a-5p	168.285	-0.460013	-0.464673	0.143599	-3.20346	0.00135785	0.00964405	178.956	129.566	203.436	273.617	-0.0113012	0.00267919
mmu-miR-28c	6.31306	0.552065	0.557175	0.172365	3.20288	0.00136061	0.00964405	5.31198	7.76502	7.51226	8.11585	-0.00536944	-0.0116289
mmu-miR-7015-3p	19.3414	0.394911	0.396402	0.123379	3.20081	0.00137042	0.00965291	16.9542	22.0477	22.7153	30.0422	-0.0142736	-0.0104633

## Sheet: Transition
miR	baseMean	log2FoldChange	lfcMLE	lfcSE	stat	pvalue	padj	CTL_average_CPM	CM_average_CPM_at_c1	CM_average_CPM_at_c2	CM_average_at_c3	PC1_loading_value	PC2_loading_value
mmu-miR-6946-3p	12.3955	-1.30649	-1.34704	0.259383	-5.03693	4.73048e-07	6.18151e-06	13.8014	11.3782	5.31317	11.7933	0.0136844	-0.00747881
mmu-miR-339-5p	2422.05	-1.01246	-1.0346	0.22275	-4.54525	5.48694e-06	5.64718e-05	2585.37	2410.18	1262.03	2047.8	0.00941396	0.0107408
mmu-miR-3471	1.54564	1.90096	2.04212	0.426204	4.46021	8.18804e-06	7.86999e-05	1.06493	1.70551	4.501	2.43076	-0.0226683	-0.0410454
mmu-miR-450a-2-3p	24.311	-0.772137	-0.780629	0.175301	-4.40463	1.05963e-05	9.9383e-05	25.0334	26.2469	14.1734	14.0337	0.0238566	0.0235412
mmu-miR-669e-5p	12.8697	-1.14015	-1.16775	0.270953	-4.20794	2.57707e-05	0.000212563	14.1719	12.6045	6.2036	5.77757	0.0424985	0.0110073
mmu-miR-337-5p	2.40064	1.99693	2.23426	0.482163	4.14161	3.44879e-05	0.000276617	1.82305	2.33663	8.14011	1.10115	-0.00395429	0.0895564
mmu-miR-708-5p	15.3775	1.32408	1.37776	0.320944	4.1256	3.69775e-05	0.00029255	12.234	17.429	31.5504	18.1993	-0.0119071	0.00135683
mmu-miR-8097	14.4836	1.02012	1.04082	0.249533	4.08813	4.34858e-05	0.000334927	12.6348	14.3275	25.3526	26.717	-0.0134112	0.0453363
mmu-miR-7094-3p	3.66555	-2.30002	-2.67931	0.564402	-4.07514	4.59861e-05	0.000347285	4.58431	2.88225	0.712819	0.685921	0.0452529	-0.0234876
mmu-miR-5104	42.2802	-1.04407	-1.06663	0.261613	-3.9909	6.58238e-05	0.000487599	47.3268	39.301	22.3429	21.0434	0.0279486	-0.0388232
mmu-let-7d-3p	2631.17	-0.60727	-0.612745	0.155096	-3.91544	9.02387e-05	0.000639925	2833.5	2453.53	1852.89	2314.36	0.00931615	0.0049501
mmu-miR-193a-3p	2.31114	-2.24559	-2.60653	0.577117	-3.89105	9.98107e-05	0.000695089	2.87876	1.8517	0.438074	0.335293	0.0526198	-0.0158497
mmu-miR-100-5p	103.175	1.5517	1.69402	0.403197	3.8485	0.000118843	0.000803571	84.1607	107.284	272.061	43.3521	-0.00498769	0.0397589
mmu-miR-205-3p	3.41256	1.93706	2.22016	0.512903	3.77666	0.000158945	0.0010563	2.67522	2.96499	12.3699	1.74372	-0.00627139	0.0136455
mmu-let-7f-2-3p	52.0691	-0.931861	-0.951828	0.2475	-3.7651	0.000166484	0.00110012	58.8327	45.6947	30.3958	36.0712	0.0148953	-0.0053896
mmu-miR-434-5p	0.998895	2.01531	2.28114	0.542109	3.71754	0.00020117	0.0012926	0.736844	0.81597	3.44367	2.30636	-0.0369156	0.0600308
mmu-miR-1956	2.04639	1.29903	1.35825	0.354415	3.66529	0.000247062	0.00153654	1.74558	1.77268	4.44462	5.10308	-0.0422389	0.000315588
mmu-miR-449c-5p	1.22793	1.53511	1.63799	0.421102	3.64546	0.000266916	0.00164245	0.864432	1.53694	2.70346	1.72449	-0.0203906	0.0245451
mmu-miR-106a-3p	4.11344	-1.62389	-1.73368	0.44569	-3.64355	0.000268903	0.00164597	5.00048	3.33963	1.44308	1.00588	0.0827861	-0.0323715
mmu-miR-7046-3p	5.33023	-1.24537	-1.31579	0.342692	-3.63407	0.000278988	0.00168991	5.7389	5.3232	2.39542	4.23895	0.0112597	-0.0243273
mmu-miR-8118	9.25157	0.862858	0.879232	0.238541	3.61723	0.000297768	0.00174022	7.94939	10.3065	14.2676	12.1571	-0.0157021	0.0196692
mmu-miR-532-3p	374.477	-0.45571	-0.458425	0.132231	-3.44631	0.000568303	0.00305989	401.284	346.055	292.472	333.866	0.00510515	-0.0178932
mmu-miR-188-5p	34.7181	-0.607732	-0.616985	0.178087	-3.41256	0.000643557	0.00343329	37.2583	31.4324	24.4948	42.3147	0.00169716	-0.0132301
mmu-miR-30a-3p	323.926	0.981531	1.00734	0.294353	3.33453	0.000854426	0.00437752	267.335	360.992	536.712	549.734	-0.0118066	0.04892
mmu-miR-5132-5p	10.1315	0.680939	0.690451	0.204648	3.32737	0.000876695	0.00447192	9.09268	10.88	14.3455	12.901	0.0118814	0.0272679
mmu-miR-3085-3p	1.1245	-2.13665	-2.77454	0.642678	-3.3246	0.000885458	0.00449689	1.40374	0.822984	0	1.36417	0.0319151	-0.00209536
mmu-miR-144-5p	28762.7	1.23527	1.29212	0.375816	3.2869	0.00101298	0.00509998	23097.1	29537.6	56561.3	66112.8	-0.026915	0.0673717
mmu-miR-138-5p	28.5	-0.903762	-0.925658	0.275357	-3.28215	0.00103018	0.00514208	32.1222	25.3454	17.1853	16.6823	0.0185759	0.014508
mmu-miR-1968-3p	5.9631	-1.21141	-1.26597	0.370031	-3.27381	0.00106108	0.00525168	6.87831	5.28806	2.81129	2.41619	0.0294514	0.0654575
mmu-miR-365-1-5p	1.90295	1.76628	1.98606	0.541096	3.26426	0.0010975	0.005363	1.36237	1.66898	5.51547	6.38543	-0.0332241	-0.0152662
mmu-miR-669h-3p	1.1424	-2.05744	-2.48804	0.631954	-3.25568	0.00113122	0.00548168	1.45151	0.892745	0.149479	0	0.0500254	0.022319
mmu-miR-760-3p	1.14358	1.37909	1.48088	0.429932	3.2077	0.00133802	0.0063515	0.955905	0.862197	2.8601	3.66099	-0.0282011	-0.00148124
mmu-miR-7658-3p	7.78577	0.621293	0.628962	0.195617	3.17606	0.00149289	0.00696999	6.95661	8.65477	10.3441	9.09356	-0.00315494	0.00245492
mmu-miR-6541	7.39171	0.903474	0.934186	0.286512	3.15335	0.00161406	0.00744903	6.41245	8.0757	12.5073	7.64757	-0.00585642	-0.0788794
mmu-miR-3572-3p	12.0508	-0.673051	-0.681464	0.214448	-3.13853	0.00169796	0.00774402	13.4235	10.7535	8.06114	7.92105	0.0216313	0.0125997
mmu-miR-7085-3p	1.08806	-1.86736	-2.32839	0.601291	-3.10558	0.00189903	0.00849451	1.26425	0.979169	0.117316	1.01355	0.0361279	-0.0389999
mmu-miR-3064-3p	8.45698	-0.926932	-0.955157	0.298682	-3.1034	0.00191308	0.00852456	9.33801	7.97956	4.85016	4.60693	0.0230184	-0.0275707
mmu-let-7g-3p	18.058	-0.840855	-0.856586	0.275341	-3.05387	0.00225908	0.00987709	20.5117	15.8394	11.3767	8.65533	0.0264382	-1.55635e-05
mmu-miR-296-5p	75.891	0.950675	0.992982	0.311417	3.05275	0.00226758	0.00987715	62.8082	92.1201	124.735	52.2739	-0.0134368	-0.00131116

## Sheet: Late
miR	baseMean	log2FoldChange	lfcMLE	lfcSE	stat	pvalue	padj	CTL_average_CPM	CM_average_CPM_at_c1	CM_average_CPM_at_c2	CM_average_at_c3	PC1_loading_value	PC2_loading_value
mmu-miR-615-3p	22.357	5.87209	5.46512	0.579361	10.1355	3.84532e-24	2.8669e-22	12.5339	6.42796	40.0009	550.611	-0.0164627	0.0604381
mmu-miR-125b-2-3p	173.758	-2.43687	-2.55417	0.29748	-8.19172	2.57525e-16	8.22853e-15	173.647	200.463	120.122	29.4948	0.0257642	0.0288447
mmu-miR-410-3p	1.20595	4.94278	5.90322	0.620528	7.96544	1.64643e-15	4.80328e-14	0.414617	0.273693	1.42584	25.069	-0.0947471	0.0269693
mmu-miR-7b-5p	9.008	2.5151	2.65451	0.335339	7.50019	6.37252e-14	1.50034e-12	7.54004	7.28899	11.7663	47.8832	-0.0195681	-0.0242864
mmu-miR-27b-5p	89.4767	1.55052	1.586	0.219721	7.05675	1.70447e-12	3.31507e-11	82.8106	81.6247	109.706	249.137	-0.0108782	-0.0244358
mmu-miR-3102-3p	63.91	-2.35062	-2.5145	0.357839	-6.56893	5.06766e-11	7.817e-10	70.3934	60.0376	49.3093	12.2995	0.0493796	0.0451782
mmu-miR-3112-5p	5.71694	1.8703	1.9423	0.285912	6.54154	6.08903e-11	9.28577e-10	4.9446	5.81088	5.91412	19.0082	-0.0318019	0.0149552
mmu-miR-128-2-5p	7.29746	2.3727	2.52723	0.365053	6.4996	8.05348e-11	1.21436e-09	6.30033	5.40932	11.3214	36.0707	-0.0496314	0.0136934
mmu-let-7a-1-3p	256.351	2.15577	2.2766	0.348883	6.17904	6.44925e-10	8.32201e-09	205.906	261.283	331.535	996.304	-0.0288869	-0.00401915
mmu-miR-99b-5p	3867.5	-1.87538	-1.96176	0.305421	-6.14031	8.23593e-10	1.0427e-08	4178.48	3801.09	2778.71	1072.68	0.0171796	0.0305876
mmu-miR-467d-5p	278.965	-1.24679	-1.27338	0.205924	-6.0546	1.40763e-09	1.70184e-08	281.749	298.44	241.186	116.322	0.0158564	0.000561385
mmu-miR-3062-5p	10.1698	1.47578	1.5211	0.245054	6.02226	1.71993e-09	2.04261e-08	10.0133	7.97218	12.9177	28.9343	-0.0194314	-0.00352499
mmu-miR-96-5p	344.288	2.76078	3.08345	0.47079	5.86414	4.51459e-09	5.00709e-08	273.659	246.773	496.181	2319.61	-0.0427613	-0.0107694
mmu-miR-679-5p	0.768792	4.22123	5.61719	0.728054	5.79795	6.71288e-09	7.32414e-08	0.247868	0.345977	1.03621	14.2928	-0.0148931	-0.00303405
mmu-miR-106a-5p	458.613	-1.1179	-1.13855	0.193556	-5.77561	7.66742e-09	8.29813e-08	463.119	490.896	387.374	210.439	0.0138511	-0.007478
mmu-miR-467c-5p	553.154	-1.07361	-1.09492	0.1902	-5.64465	1.6552e-08	1.76292e-07	534.31	624.656	529.218	250.017	0.0129887	0.00541683
mmu-miR-20a-3p	138.006	0.910052	0.921119	0.161314	5.64149	1.68581e-08	1.78139e-07	133.514	129.915	160.763	253.084	-0.00669343	-0.00726286
mmu-miR-125a-5p	2410.06	-1.78035	-1.87071	0.321783	-5.53278	3.15193e-08	3.18037e-07	2642.69	2280.05	1773.44	722.574	0.0179118	0.0262206
mmu-miR-3108-5p	0.909892	3.28758	3.98876	0.622587	5.28051	1.28827e-07	1.18415e-06	0.572342	0.544288	1.59762	9.432	-0.0597853	-0.0230736
mmu-miR-667-3p	0.568812	3.64919	4.67204	0.691026	5.28084	1.28596e-07	1.18415e-06	0.257542	0.238021	1.35576	8.02022	-0.0552104	0.0112637
mmu-miR-130b-3p	734.727	-0.753774	-0.76093	0.145226	-5.19034	2.09915e-07	1.85333e-06	752.187	756.825	618.608	443.288	0.00876678	0.0142303
mmu-miR-21a-3p	152.333	1.08169	1.10176	0.209461	5.16418	2.41498e-07	2.0775e-06	138.152	156.76	188.078	297.07	-0.0119373	-0.00314064
mmu-miR-96-3p	0.834554	3.84559	5.37216	0.754123	5.09943	3.40686e-07	2.91211e-06	0.350141	0.383812	0.992185	14.1912	-0.0531667	-0.0166373
mmu-miR-219c-5p	3.96195	1.75156	1.84682	0.343875	5.09361	3.51305e-07	2.98387e-06	3.46158	3.5307	6.19098	12.7661	-0.0147613	-0.00323694
mmu-miR-18a-5p	2688.53	0.93377	0.949607	0.184228	5.06855	4.00863e-07	3.36224e-06	2681.22	2337.6	3203.5	5177.87	-0.00669333	0.00908294
mmu-miR-1198-3p	17.4057	1.05645	1.07743	0.209251	5.04872	4.44771e-07	3.70735e-06	16.284	17.466	19.3274	33.7897	-0.0121081	-0.00563561
mmu-let-7d-5p	25605.3	0.719918	0.726658	0.143083	5.03148	4.86696e-07	4.03176e-06	25058.6	23965.4	30462.1	41465.9	-0.00860714	0.00619749
mmu-miR-487b-3p	0.569925	3.69689	5.08817	0.742883	4.97641	6.47732e-07	5.26822e-06	0.213123	0.191349	1.34404	9.39317	-0.0844484	0.0299561
mmu-miR-677-3p	5.10033	2.55068	2.90985	0.513457	4.96767	6.77622e-07	5.47813e-06	4.08343	4.13016	7.06552	29.7014	-0.0180709	-0.0773453
mmu-miR-1306-3p	71.1839	1.11605	1.14733	0.232181	4.80679	1.53371e-06	1.16284e-05	70.9268	61.2482	79.8725	155.875	-0.00823576	0.0210491
mmu-miR-350-5p	800.549	0.849218	0.860587	0.177044	4.79664	1.6135e-06	1.21647e-05	739.525	844.559	879.116	1343.11	-0.00763163	0.00226123
mmu-miR-8112	92.3738	0.973329	0.990086	0.203961	4.77213	1.82286e-06	1.36664e-05	83.8857	97.0629	110.488	166	-0.018619	8.74464e-05
mmu-miR-143-3p	2338.49	-1.94976	-2.12921	0.411348	-4.73993	2.13796e-06	1.58516e-05	2633.58	2064.63	1835.46	602.24	0.0391869	0.044331
mmu-miR-154-3p	0.304782	3.0441	5.48273	0.651514	4.67234	2.97787e-06	2.14855e-05	0.0138239	0.052468	0.314839	8.33349	-0.0726786	0.0125985
mmu-let-7b-3p	61.5731	1.42385	1.49349	0.304927	4.66946	3.01987e-06	2.16157e-05	59.644	53.3806	67.6218	166.544	-0.0175626	-0.00893686
mmu-miR-1966-3p	1.78779	2.13309	2.39308	0.458411	4.65322	3.26797e-06	2.32043e-05	1.70421	1.14714	2.10325	9.07246	-0.0253004	-0.0333603
mmu-miR-222-5p	66.2046	-1.16417	-1.19725	0.25432	-4.57756	4.70432e-06	3.27109e-05	72.4931	60.3289	54.578	31.6394	0.0141614	0.0197031
mmu-miR-5122	1.9809	2.45424	2.83224	0.54269	4.52236	6.11531e-06	4.14482e-05	1.49012	1.77894	3.09532	10.8178	-0.00246744	-0.0115561
mmu-miR-6936-3p	3.65765	1.61669	1.72447	0.357614	4.52076	6.1619e-06	4.15541e-05	3.33374	3.39683	4.07512	11.481	-0.00337884	0.0262403
mmu-miR-879-3p	11.0775	-2.31766	-2.77458	0.517957	-4.47462	7.65468e-06	5.13629e-05	12.2456	10.6253	7.33208	1.83433	0.0416558	0.0339946
mmu-miR-363-3p	491.27	-0.850249	-0.866047	0.190669	-4.45929	8.22304e-06	5.49021e-05	489.16	528.133	444.301	268.425	0.0113863	-0.00944477
mmu-miR-195a-5p	605.961	-1.39934	-1.466	0.321925	-4.34679	1.38143e-05	8.9994e-05	678.403	531.514	485.363	245.37	0.0110893	0.0356438
mmu-miR-3066-5p	36.079	0.859934	0.87624	0.200365	4.29184	1.77202e-05	0.00011433	35.4444	32.3342	45.1954	65.074	-0.00962823	0.00470147
mmu-miR-145a-5p	121.623	-1.8508	-2.05716	0.437092	-4.23436	2.29207e-05	0.00014578	138.862	97.214	123.67	33.5628	0.0424224	0.0434304
mmu-miR-28a-5p	1728.66	-0.801041	-0.81547	0.190617	-4.20236	2.64146e-05	0.000164876	1738.29	1826.77	1540.63	987.61	0.0104533	-0.0154004
mmu-miR-150-5p	147918	-1.34779	-1.41758	0.322893	-4.1741	2.99166e-05	0.000185014	156958	146650	116835	58755.7	0.0214935	-0.0355374
mmu-miR-3964	310.125	-1.5885	-1.70746	0.380835	-4.17111	3.03125e-05	0.000186602	329.094	319.085	203.141	100.827	0.0211457	-0.0296641
mmu-miR-7068-3p	2.13845	1.75012	1.88545	0.420327	4.16371	3.13111e-05	0.00019187	1.74872	2.13261	3.56098	6.4009	-0.0446777	-0.00222043
mmu-miR-542-3p	1742.86	-0.849194	-0.865656	0.207257	-4.09729	4.18015e-05	0.000253504	1796.89	1792.57	1401.9	986.293	0.0120831	0.00454694
mmu-miR-374b-3p	3.14772	1.53233	1.62729	0.376875	4.06589	4.78485e-05	0.00028795	2.63768	3.26871	4.60795	8.34318	0.00388195	0.00186317
mmu-miR-7079-3p	1.4662	2.10629	2.45044	0.520043	4.05023	5.11677e-05	0.000305187	1.34495	1.17241	1.22881	7.24203	-0.0301569	0.001463
mmu-miR-362-5p	2613.95	0.919824	0.946464	0.22753	4.04264	5.28531e-05	0.000313844	2650.78	2304.03	2571.61	5108.49	-0.00242532	-0.0205407
mmu-miR-297b-5p	34.6355	-1.19051	-1.25617	0.295826	-4.02438	5.71262e-05	0.000336243	32.7122	39.6977	37.5573	13.9818	0.0160912	0.00734579
mmu-miR-505-3p	61.8967	1.13387	1.17969	0.283219	4.00349	6.24138e-05	0.000365761	59.968	56.3265	70.6344	134.585	-0.00108635	0.0410643
mmu-miR-5107-5p	125.41	-1.55749	-1.67211	0.390103	-3.99251	6.5378e-05	0.000381467	138.282	119.777	78.2349	43.3221	0.0316633	-0.0298142
mmu-miR-152-5p	5.24895	-2.55457	-3.79553	0.648697	-3.93799	8.21654e-05	0.000473244	6.0781	4.57772	3.40844	0.348744	0.0607968	0.04952
mmu-miR-7092-5p	1.94647	1.97007	2.20119	0.503386	3.91364	9.09135e-05	0.000519174	1.50119	2.01527	3.21629	6.86149	-0.0458898	-0.00288455
mmu-miR-669l-3p	5.14896	-2.52881	-3.75511	0.647441	-3.90585	9.38937e-05	0.000533921	5.82713	4.71871	3.46787	0.348744	0.0639995	0.0202504
mmu-miR-299a-5p	0.478171	2.98932	4.65072	0.773955	3.86239	0.000112281	0.000622651	0.176162	0.283047	1.18331	6.58098	-0.0857757	0.0272874
mmu-miR-379-3p	0.438926	2.97258	4.52376	0.769984	3.86058	0.000113118	0.000624554	0.185398	0.122902	1.57222	5.86628	-0.0722979	0.015987
mmu-miR-223-5p	842.465	-0.867619	-0.889618	0.226618	-3.82855	0.000128901	0.000697522	848.045	899.865	711.226	457.727	0.00541444	0.00144623
mmu-miR-3066-3p	1.62299	1.84569	2.05953	0.482412	3.82596	0.000130266	0.000702075	1.31903	1.74458	1.93433	5.48186	-0.0215817	-0.00300698
mmu-miR-666-5p	0.386444	2.95327	4.61583	0.773057	3.82025	0.000133315	0.000715635	0.143159	0.225518	0.689024	5.9373	-0.0714386	0.0249131
mmu-miR-6980-3p	1.13063	2.08668	2.44848	0.547522	3.81112	0.000138336	0.000739629	0.996018	0.92426	1.2383	5.50987	-0.0416352	-0.0241185
mmu-miR-5106	32.9272	-1.8018	-2.09856	0.473922	-3.80189	0.000143594	0.000764694	31.3733	39.8945	26.4026	7.45871	0.027729	0.00561768
mmu-miR-342-5p	354.16	-1.06803	-1.10345	0.283438	-3.76813	0.000164477	0.000872446	390.58	322.117	265.711	181.617	0.0209317	-0.027987
mmu-miR-7073-5p	6.27981	1.32142	1.40533	0.351225	3.76231	0.000168349	0.000885976	6.07162	5.55074	7.20023	15.4551	-0.036061	0.00670805
mmu-miR-425-3p	843.418	0.452746	0.456579	0.120403	3.76026	0.000169735	0.000886484	858.045	795.192	785.502	1178.07	0.00281073	-0.00255911
mmu-miR-7091-3p	9.40292	1.28203	1.35592	0.340946	3.76022	0.000169766	0.000886484	8.76465	9.08307	10.5469	22.1548	-0.0224584	0.0250034
mmu-miR-1931	1.85664	1.82487	2.07267	0.487254	3.74522	0.000180232	0.000933869	1.53525	2.11721	1.25972	6.70052	0.0106284	0.00636561
mmu-miR-301a-5p	18.2483	1.14283	1.19738	0.306264	3.73151	0.000190336	0.000982424	17.1961	18.1356	18.2969	39.2591	-0.0172327	0.0129558
mmu-miR-669b-5p	13.3383	-1.52846	-1.68191	0.411499	-3.71436	0.000203716	0.0010395	13.5161	14.7434	9.649	4.21016	0.0268836	0.00850024
mmu-miR-361-5p	12757.5	-0.714486	-0.727039	0.192747	-3.70687	0.000209839	0.00106668	13060	12946.7	11525.4	7890.76	0.0059349	-0.0103596
mmu-miR-382-3p	0.360314	2.85742	4.67669	0.775324	3.68546	0.000228294	0.00115612	0.0782132	0.254295	0.895946	5.57524	0.00439322	0.00178031
mmu-miR-365-3p	266.112	2.1097	2.46648	0.573612	3.67791	0.000235151	0.00118192	192.202	300.562	383.112	1062.67	-0.0351228	0.00061096
mmu-miR-149-5p	390.93	-1.35587	-1.44626	0.36897	-3.67475	0.000238086	0.00118891	422.877	378.29	282.119	155.151	0.0155508	-0.0254718
mmu-miR-1946a	0.794909	2.29808	2.78168	0.625413	3.6745	0.000238313	0.00118891	0.522996	0.853643	1.42992	3.94512	-0.0158499	-0.0414794
mmu-miR-485-5p	0.427504	2.81886	4.39175	0.771834	3.65216	0.00026004	0.00128772	0.202749	0.200967	1.08075	5.49342	-0.0457469	0.0156921
mmu-miR-501-3p	1330.5	0.675142	0.686237	0.185123	3.64699	0.000265331	0.0013043	1314.15	1238.41	1529.56	2114.28	-0.0126048	-0.0206884
mmu-miR-30d-3p	64.9883	0.731299	0.747638	0.201304	3.6328	0.000280358	0.00135665	64.9377	61.5256	61.0753	109.381	-0.00406935	-0.0179049
mmu-miR-669b-3p	11.5659	-1.93183	-2.31497	0.53175	-3.63297	0.00028018	0.00135665	12.4872	11.7507	6.95379	2.59252	0.0372463	0.0120014
mmu-miR-1191a	80.1072	0.8584	0.879405	0.238742	3.59551	0.000323759	0.00155729	73.7745	84.4019	89.9668	135.299	-0.00991137	0.0133588
mmu-miR-98-3p	82.1578	0.72852	0.745054	0.203642	3.57746	0.000346954	0.0016629	81.8922	78.4958	76.4551	136.655	-0.00520934	-0.00103635
mmu-miR-23b-3p	5935	0.727358	0.739348	0.203494	3.57435	0.000351101	0.00167293	5486.16	6229.99	6981.06	9159.27	0.0106487	0.014918
mmu-miR-7679-5p	2.86912	1.56014	1.68399	0.436522	3.57402	0.000351539	0.00167293	2.28207	3.14783	4.59078	7.36231	-0.0164882	0.0140425
mmu-miR-1b-5p	1.33309	2.18229	2.63931	0.611878	3.56654	0.000361721	0.00170926	0.991076	1.52102	1.41839	5.76022	0.00044906	0.0459885
mmu-miR-485-3p	0.29171	2.66684	4.42725	0.748939	3.56082	0.000369701	0.00174084	0.11021	0.068383	0.691704	5.07351	-0.0528629	-0.00708643
mmu-miR-99a-3p	6.79806	-2.03043	-2.7148	0.57673	-3.52059	0.000430584	0.00200403	7.02116	6.97202	6.7058	1.027	0.0159308	0.0119914
mmu-miR-221-3p	52718.3	-0.895621	-0.919645	0.254886	-3.51381	0.000441733	0.00203713	57688.7	47279.3	44795.3	30496.4	0.00853281	0.0238472
mmu-miR-376a-3p	0.223017	2.50251	4.50724	0.714858	3.50071	0.000464023	0.0021326	0.078395	0.0694074	0.0787097	4.83161	-0.0296333	0.015117
mmu-miR-669d-5p	13.5061	-1.93372	-2.3696	0.556214	-3.47658	0.000507849	0.00232605	14.621	13.6734	8.10394	2.80439	0.0257298	-5.08396e-06
mmu-miR-6935-5p	5.14785	-2.09508	-2.91307	0.605796	-3.4584	0.000543401	0.00248042	5.34974	5.57502	3.50398	0.738957	0.0240804	0.0269155
mmu-miR-496a-3p	0.356227	2.66663	4.48041	0.775549	3.43838	0.000585214	0.00265323	0.141584	0.166443	0.704152	5.54945	-0.05433	0.0119731
mmu-miR-7a-2-3p	2.87387	-2.31817	-3.48516	0.685102	-3.38369	0.000715186	0.00322074	2.88136	3.54644	1.09872	0	0.0618099	0.0389761
mmu-miR-7063-5p	4.51096	1.30233	1.3892	0.385319	3.37987	0.000725202	0.00325492	4.00726	4.45274	6.3883	10.4394	-0.0242918	0.028307
mmu-miR-466p-5p	8.57809	-1.63464	-1.88344	0.484308	-3.37522	0.000737579	0.00329944	9.09395	8.74628	6.19206	2.46344	0.0455385	0.0156548
mmu-miR-128-3p	7161.84	1.2774	1.37385	0.378888	3.37143	0.000747784	0.00333397	6791.04	6563.92	8311.23	17600.1	-0.00648011	0.00943507
mmu-miR-3069-5p	4.44126	1.2183	1.30832	0.365259	3.33544	0.000851633	0.00374719	4.48708	3.33054	5.96736	11.2441	-0.0172798	0.00393803
mmu-miR-29a-3p	109651	-0.613265	-0.622974	0.184296	-3.32761	0.000875953	0.0038416	110182	116505	91643.9	71544.7	0.0082693	-0.00308504
mmu-miR-6911-3p	4.49319	1.38649	1.48771	0.417469	3.32119	0.000896355	0.00391827	3.60134	5.28294	5.92165	10.3269	-0.0281238	-0.0238597
mmu-miR-143-5p	4.11885	-2.20928	-3.45419	0.666988	-3.31233	0.000925227	0.00403135	4.71813	3.5135	3.42687	0.34296	0.0688158	0.0648604
mmu-miR-3963	3999.23	1.95071	2.35575	0.592578	3.29191	0.000995105	0.00430784	3185.1	4232.21	4370.01	16303.7	0.000587378	-0.0215092
mmu-miR-6973a-3p	3.13897	-2.25647	-3.5481	0.685376	-3.29231	0.000993682	0.00430784	3.12636	3.6783	2.24353	0	0.051628	-0.027135
mmu-miR-351-3p	16.6834	-1.13666	-1.2103	0.346727	-3.27827	0.00104447	0.004507	17.1124	17.5144	13.5131	7.35653	0.0181042	0.0256275
mmu-miR-1843b-5p	718.798	-0.48147	-0.48699	0.147084	-3.27344	0.00106248	0.00457004	703.738	781.215	664.548	502.843	0.00839607	0.00172549
mmu-miR-30d-5p	38969.8	0.388437	0.391406	0.11914	3.26034	0.00111277	0.00474075	39189.4	37408.6	38527.8	51403.9	0.00328588	-0.00671186
mmu-miR-3072-3p	0.413793	2.44213	3.64732	0.749584	3.25798	0.00112208	0.00476531	0.313179	0.17347	0.528191	4.4713	-0.0525345	0.0049323
mmu-miR-297a-5p	11.5599	-1.97136	-2.63044	0.608286	-3.24085	0.00119174	0.00504517	13.0198	10.1231	9.83071	2.0809	0.0304819	0.0154684
mmu-let-7f-1-3p	79.8451	0.683762	0.703019	0.213843	3.1975	0.00138623	0.00583173	82.0068	73.357	66.9821	132.597	-0.00403252	-0.0125812
mmu-miR-7032-3p	2.42543	-2.19268	-3.31015	0.690269	-3.17656	0.00149034	0.0062113	2.65904	2.492	1.23485	0	0.0654159	-0.0211892
mmu-miR-3102-5p.2-5p	5.16184	-1.89593	-2.44989	0.598177	-3.16951	0.00152697	0.00634425	5.89847	4.6323	3.12413	1.04623	0.0575206	0.0640856
mmu-miR-669h-5p	9.48952	-1.35617	-1.50103	0.429215	-3.15966	0.00157953	0.00654238	10.0067	9.59087	7.36996	3.41817	0.0260995	-0.00312879
mmu-miR-466i-3p	3.90185	-2.08967	-3.21448	0.662114	-3.15606	0.00159915	0.00660328	4.02488	4.36317	2.39173	0.348744	0.0421257	0.0297795
mmu-miR-7002-5p	1.04798	1.71255	1.99243	0.545617	3.13874	0.00169675	0.00698479	0.878702	1.07608	1.27043	3.48277	-0.0223939	-0.00472112
mmu-miR-155-3p	3.74977	1.37788	1.50194	0.439161	3.13752	0.00170385	0.00699255	3.3686	3.28357	6.51307	9.43652	-0.0303	-0.0300765
mmu-miR-466d-5p	4.42777	-1.93564	-2.75184	0.61976	-3.12321	0.00178892	0.00731928	4.63962	4.62292	3.43787	0.678253	0.0392136	-0.0143598
mmu-miR-340-5p	17922.5	0.808236	0.841611	0.264916	3.05092	0.00228145	0.00905828	18489.8	15314.3	17963.5	33135.1	-0.00376731	-0.0258736
mmu-miR-10a-5p	32752.5	-0.745875	-0.765974	0.244974	-3.04471	0.00232905	0.00922003	35087.1	29640.1	32257.4	20633.1	0.00637605	-0.0115358

## Sheet: Persistent
miR	baseMean	log2FoldChange	lfcMLE	lfcSE	stat	pvalue	padj	CTL_average_CPM	CM_average_CPM_at_c1	CM_average_CPM_at_c2	CM_average_at_c3	PC1_loading_value	PC2_loading_value
mmu-miR-31-5p	4178.28	4.82719	5.10692	0.391804	12.3204	7.03294e-35	3.14607e-32	1319.9	2600.38	16969	45487.3	-0.0739527	-0.00789511
mmu-miR-212-5p	31.7345	4.91432	5.24513	0.423156	11.6135	3.52004e-31	9.44777e-29	8.56245	13.1853	179.658	324.665	-0.0719354	-0.0290897
mmu-miR-409-5p	6.34294	6.33039	7.12412	0.547667	11.5588	6.66191e-31	1.49005e-28	0.950359	1.90572	14.9512	133.806	-0.136425	0.0482688
mmu-miR-331-3p	287.049	2.31179	2.35187	0.203725	11.3476	7.6219e-30	1.46123e-27	225.407	279.001	460.698	1148.02	-0.0301524	0.0096587
mmu-miR-126a-5p	724.167	3.82924	3.98774	0.346424	11.0537	2.10478e-28	3.53076e-26	293.336	573.05	3287.26	4654.16	-0.0559405	0.00272083
mmu-miR-181c-5p	2763.87	-2.2102	-2.24953	0.204829	-10.7904	3.81924e-27	5.12541e-25	3145.91	2524.34	1536.9	661.25	0.0272163	0.0098244
mmu-miR-126a-3p	1289.01	3.50046	3.63626	0.329125	10.6357	2.03396e-26	2.27465e-24	628.7	997.301	5260.11	7817.01	-0.0483279	0.00199529
mmu-miR-340-3p	680.243	3.26402	3.39488	0.312819	10.4342	1.73009e-25	1.65842e-23	421.555	629.046	1423.82	4434.26	-0.0451772	-0.00818427
mmu-miR-700-3p	456.093	2.24243	2.28261	0.218499	10.2629	1.03564e-24	8.68647e-23	333.85	465.87	924.779	1626.4	-0.0357071	-0.00736103
mmu-miR-499-5p	65.6707	3.72831	3.93029	0.378406	9.85269	6.67341e-23	4.26463e-21	30.6294	66.8513	178.33	466.166	-0.0584513	0.0381475
mmu-miR-671-3p	69.4308	1.82734	1.85611	0.192824	9.4767	2.62451e-21	1.40884e-19	57.5816	73.0752	90.9599	209.681	-0.0205046	-0.0124804
mmu-miR-484	11876.7	1.83062	1.86027	0.201355	9.09151	9.76773e-20	4.22848e-18	9711.46	11992.8	19252.4	35260.6	-0.0238614	0.00259501
mmu-let-7e-5p	1114.33	-2.75104	-2.86709	0.307466	-8.94747	3.63739e-19	1.47921e-17	1362.7	854.727	583.031	186.728	0.0322107	0.024848
mmu-miR-26a-1-3p	10.8972	2.93058	3.0776	0.339306	8.63698	5.77193e-18	2.15165e-16	7.50524	10.7418	16.5804	64.1119	-0.0399971	0.00622415
mmu-miR-674-3p	189.16	1.6018	1.6253	0.199729	8.01987	1.05858e-15	3.15691e-14	153.608	196.622	329.876	473.429	-0.0294541	0.000931073
mmu-miR-6390	27.2552	3.14337	3.3241	0.397265	7.91252	2.52235e-15	7.20212e-14	14.1686	24.1418	100.099	143.136	-0.0410255	-0.0478837
mmu-miR-193b-5p	6.10061	3.45235	3.69476	0.445132	7.75578	8.78042e-15	2.35666e-13	2.55618	5.87162	24.8484	33.5521	-0.0786731	0.00159624
mmu-miR-345-5p	316.359	-2.12047	-2.18065	0.282651	-7.50208	6.28125e-14	1.50034e-12	395.194	232.398	125.727	87.0116	0.0358779	0.0156239
mmu-miR-192-5p	2633.64	1.46518	1.48712	0.198302	7.38861	1.48372e-13	3.26418e-12	2211.14	2744.2	4125.11	6199.59	-0.0250717	0.00248372
mmu-miR-872-3p	194.077	-1.58452	-1.60846	0.214872	-7.37424	1.65291e-13	3.57775e-12	232.566	155.803	91.5428	76.2438	0.0302427	0.00200046
mmu-miR-3074-1-3p	151.748	1.71301	1.7496	0.233072	7.34971	1.98644e-13	4.23143e-12	124.813	153.027	254.649	419.193	-0.0252877	0.00466955
mmu-miR-423-3p	8490.94	1.36892	1.3873	0.186383	7.34468	2.06255e-13	4.32491e-12	7251.75	8921.28	12385.1	18970.5	-0.0185581	-0.00622009
mmu-miR-99b-3p	55.4453	-3.0976	-3.39546	0.423068	-7.32176	2.4474e-13	5.05294e-12	66.1967	47.1339	23.4986	6.16198	0.0470512	0.0407964
mmu-miR-148b-3p	18242.2	1.75715	1.79452	0.240523	7.30551	2.76209e-13	5.61624e-12	14035.7	20455.3	30395.9	48690	-0.0311312	0.0118245
mmu-miR-350-3p	3045.36	-1.96407	-2.02236	0.279692	-7.02227	2.18287e-12	4.12593e-11	3552.4	2714.05	1201.01	874.597	0.0418903	0.00164936
mmu-miR-1249-3p	418.134	-2.1833	-2.27663	0.323248	-6.75426	1.4357e-11	2.47014e-10	500.54	346.269	181.616	103.243	0.0379538	-0.0280621
mmu-miR-1964-3p	27.3434	1.70042	1.74343	0.252928	6.72292	1.78114e-11	2.98786e-10	22.3469	28.8198	42.2897	73.8838	-0.0218001	0.00922782
mmu-miR-421-3p	1760.74	1.7912	1.84053	0.26833	6.67534	2.46666e-11	4.08674e-10	1389.12	1838.84	3123.39	4974.58	-0.0312615	0.0129032
mmu-miR-326-3p	1349.41	-1.66356	-1.70269	0.264248	-6.29545	3.06504e-10	4.19722e-09	1615.32	1101.7	584.218	496.026	0.0288346	0.0181072
mmu-miR-1895	44.3869	-2.15499	-2.26242	0.349481	-6.16626	6.99245e-10	8.93702e-09	54.9745	32.8242	21.0434	11.3719	0.044885	-0.00809939
mmu-miR-5103	27.3938	1.73834	1.78866	0.283198	6.13825	8.3438e-10	1.04648e-08	20.3012	32.5914	44.9249	70.7329	-0.0172642	0.0111439
mmu-miR-1955-5p	78.9859	1.69625	1.7424	0.278629	6.08785	1.14436e-09	1.40892e-08	59.0742	91.3584	139.058	198.422	-0.0280174	-0.00683911
mmu-let-7g-5p	185393	1.18829	1.20641	0.200573	5.9245	3.13255e-09	3.62404e-08	161186	194134	268044	371956	-0.0183624	-0.0118364
mmu-miR-29a-5p	252.613	-1.4511	-1.48129	0.246633	-5.88362	4.01395e-09	4.56501e-08	299.423	204.201	137.027	107.401	0.0203922	-0.0245511
mmu-miR-500-3p	1162.7	-1.9348	-2.01443	0.329053	-5.87992	4.10461e-09	4.6289e-08	1405.37	932.624	498.181	347.881	0.0300948	-0.0314006
mmu-miR-574-5p	95.6349	-2.13651	-2.2704	0.380548	-5.6143	1.97363e-08	2.05319e-07	115.011	77.81	43.2206	23.6784	0.031061	0.00956587
mmu-miR-455-5p	23.6725	-2.59281	-2.88638	0.46651	-5.55789	2.73059e-08	2.79729e-07	29.007	18.7314	9.3542	3.94324	0.0639001	-0.0416398
mmu-miR-191-5p	95057.2	1.24305	1.26677	0.224745	5.53091	3.18568e-08	3.19044e-07	80613.5	104301	131980	193976	-0.0182803	-0.00990106
mmu-miR-148b-5p	252.572	0.974409	0.985384	0.17741	5.4924	3.96509e-08	3.94159e-07	220.75	275.568	337.273	436.656	-0.0175483	0.00739062
mmu-miR-2137	394.246	2.45832	2.63588	0.452541	5.43225	5.56472e-08	5.37256e-07	231.407	362.099	1448.94	1436.6	-0.0512191	0.0134763
mmu-miR-186-5p	22414.8	1.24554	1.2696	0.232518	5.35674	8.47346e-08	8.00802e-07	18839.3	23993.4	35368.2	45420	-0.0225821	0.0174024
mmu-miR-135a-5p	115.661	-3.35498	-4.34373	0.646834	-5.18677	2.13972e-07	1.86461e-06	160.369	64.6741	12.601	7.96344	0.059856	0.00222891
mmu-miR-466q	14.625	-3.32499	-4.7856	0.665547	-4.99588	5.85684e-07	4.79261e-06	19.9133	8.74632	2.26085	0.752409	0.0213935	0.00216871
mmu-miR-18b-3p	11.6929	-2.56058	-2.9946	0.525235	-4.87511	1.08747e-06	8.63541e-06	14.1682	9.53942	4.79645	1.71292	0.0224265	0.00539942
mmu-let-7e-3p	9.51378	-3.09084	-4.15659	0.635439	-4.8641	1.14979e-06	8.97107e-06	12.7826	5.77157	2.46584	0.685921	0.0856776	0.0561087
mmu-miR-125a-3p	20.9446	-2.04821	-2.22461	0.423546	-4.83587	1.32563e-06	1.02832e-05	24.6666	17.8652	10.1918	5.21493	0.0448693	0.0301644
mmu-miR-135a-1-3p	12.7609	-3.01065	-3.98608	0.624902	-4.81779	1.4516e-06	1.11297e-05	16.6546	8.58222	3.66832	1.027	0.0893888	-0.0240712
mmu-miR-141-3p	455.051	-1.41011	-1.46326	0.299711	-4.7049	2.53997e-06	1.86264e-05	519.55	388.708	323.694	188.537	0.0210576	-0.013517
mmu-miR-3102-3p.2-3p	9.24821	-2.67122	-3.39917	0.580048	-4.60518	4.12113e-06	2.89558e-05	11.2148	7.28072	5.03338	1.04045	0.0701454	0.0513982
mmu-miR-147-3p	75.131	-2.00032	-2.16378	0.435949	-4.58841	4.46627e-06	3.12174e-05	94.8487	51.1867	39.0401	21.1433	0.0284041	-0.0178803
mmu-miR-3082-3p	11.7094	1.52824	1.59438	0.33517	4.5596	5.12516e-06	3.54384e-05	9.16637	13.7033	17.0541	28.0622	-0.0300117	-0.0021842
mmu-miR-5120	8.95316	-2.68207	-3.39012	0.588353	-4.55861	5.14939e-06	3.54384e-05	11.2231	6.52406	4.0754	1.08959	0.0749597	-0.0379837
mmu-miR-18b-5p	46.6465	-0.99762	-1.0167	0.227656	-4.38214	1.17519e-05	7.69318e-05	51.6599	42.3552	32.6123	25.8791	0.0137675	-0.00317886
mmu-miR-504-5p	17.2105	1.39688	1.44487	0.323998	4.31138	1.62242e-05	0.000105183	12.9111	21.1864	27.898	35.0915	-0.0114021	-0.0240734
mmu-miR-503-3p	80.7596	-1.57523	-1.66571	0.367692	-4.28412	1.83467e-05	0.000117805	94.4343	66.8669	49.7461	29.648	0.00984036	0.0195866
mmu-miR-324-5p	228.929	-0.868244	-0.876978	0.205329	-4.22856	2.35192e-05	0.000148881	268.577	182.189	138.759	145.909	0.0213096	0.00668412
mmu-miR-7219-3p	11.4497	1.53342	1.59221	0.36326	4.22128	2.42921e-05	0.000153052	7.76339	14.8946	21.8979	23.532	-0.0375173	-0.018692
mmu-miR-7667-5p	4.90822	1.73267	1.83544	0.422958	4.09655	4.19358e-05	0.000253504	3.26888	6.10939	10.2571	12.0088	0.0335722	0.00376716
mmu-miR-5121	381.974	-2.43312	-2.78538	0.604074	-4.02785	5.62903e-05	0.000332782	538.262	187.203	62.9302	78.0547	0.0260135	-0.0145413
mmu-miR-190a-5p	18.6979	1.61318	1.70729	0.404491	3.98817	6.65854e-05	0.000386829	13.7604	21.8068	34.9937	44.7555	-0.0146596	-0.0148854
mmu-miR-3473b	232.141	-2.28231	-2.54766	0.58124	-3.92663	8.61438e-05	0.000494038	332.068	101.141	48.4905	56.7411	0.0383262	-0.00534298
mmu-miR-210-3p	820.94	-1.11327	-1.14362	0.286486	-3.88593	0.000101937	0.000577213	956.495	671.275	514.017	432.625	0.0227136	0.0281196
mmu-miR-298-5p	70.2976	1.79014	1.84445	0.46303	3.86614	0.00011057	0.000620857	31.8249	60.8948	417.327	114.49	-0.0478106	-0.0487367
mmu-let-7i-3p	632.051	-0.776259	-0.786607	0.201817	-3.84635	0.000119889	0.000656701	694.653	579.666	438.12	402.792	0.013675	0.00825512
mmu-miR-200c-3p	2495.74	-1.03811	-1.06356	0.27058	-3.83662	0.000124737	0.000680474	2958.83	1840.69	1976.64	1415.57	0.0171317	0.00455068
mmu-miR-139-3p	106.486	-1.28567	-1.34088	0.3421	-3.75817	0.000171162	0.000890307	126.014	83.773	67.818	49.5935	0.0210473	-0.0179274
mmu-miR-29c-3p	622.022	-1.01085	-1.04039	0.292735	-3.45314	0.000554104	0.0025207	714.556	519.314	419.231	347.231	0.0121614	-0.0249686
mmu-miR-1968-5p	242.559	-1.01503	-1.03968	0.29968	-3.38706	0.000706469	0.00319219	286.951	192.928	134.105	139.417	0.0240485	0.0347494
mmu-miR-1943-3p	4.90564	-2.01045	-2.47552	0.598428	-3.35955	0.000780693	0.00345772	6.04332	3.79037	1.98509	1.01355	0.0529864	-0.0078675
mmu-miR-30e-3p	2708.96	0.57782	0.583641	0.172379	3.35203	0.000802227	0.00354141	2482.04	2915.8	3256.49	3720.11	-0.00919925	-0.0116245
mmu-miR-466i-5p	55.0693	-1.40605	-1.49696	0.430375	-3.26703	0.00108682	0.00465976	68.1826	39.1764	28.755	24.0523	0.0255239	0.0241038
mmu-miR-6418-3p	13.0695	-1.16767	-1.22675	0.380615	-3.06784	0.00215609	0.00863724	15.1108	11.1877	7.13852	6.44815	0.0267858	-0.0137494
mmu-miR-34c-5p	39.6441	-1.10944	-1.15125	0.36694	-3.02348	0.00249885	0.00985943	49.1322	26.4993	73.6542	22.1452	0.0147882	-0.00245287

## Sheet: column_legend
miR	miRNA name
baseMean	The average of the normalized count values, dividing by size factors, taken over all samples (from DESeq2).
log2FoldChange	Change in the miRNA expression between the CM and control (CTL) groups. This value is reported on a logarithmic scale to base 2 (from DESeq2).
lfcMLE	miRNA loading value from PC2 (from DESeq2).
lfcSE	The standard error estimate for the log2 fold change estimate (from DESeq2).
stat	The value of the test statistic for the miRNA (from DESeq2).
pvalue	P-value of the test for the miRNA (from DESeq2).	•
padj	Adjusted P-value for multiple testing for the miRNA (from DESeq2).
CTL_average_CPM	The average counts per million (CPM) for the control samples.
CM_average_CPM_at_c1	The average CPM for the CM samples at the c1 critical point
CM_average_CPM_at_c2	The average CPM for the CM samples at the c2 critical point
CM_average_at_c3	The average CPM for the CM samples at the c3 critical point
PC1_loading_value	miRNA loading value from PC1 (AML state-space)
PC2_loading_value	miRNA loading value from PC2
