# Supplementary material for: Dynamic patterns of microRNA expression during acute myeloid leukemia state-transition
Source: Sci Adv. 2022 Apr 22;8(16):eabj1664. doi: 10.1126/sciadv.abj1664 (PMC9032952; doi:10.1126/sciadv.abj1664)
Supplement: Supplementary file 2 — Tables S1, S3, S5, S6 and S7, S9 to S12 [file sciadv.abj1664_supplementary_tables.zip › sciadv.abj1664_table_s10.xlsx]

## Sheet: cKit+ AllTimes
	CTRL	CTRL	CTRL	CTRL	CTRL	CTRL	CTRL	CM	CM	CM	CM	CM	CM	CM
Sample ID	1	2	3	4	5	6	7	8	9	10	11	12	13	14
t = 0	0.265	0.269	0.268	0.215	0.303	0.469	1.52	0.293	0.215	0.241	0.0958	0.214	0.535	0.512
t = 1	0.159	1.21	0.111	0.153	0.16	0.0823	0.117	0.131	0.383	0.271	0.133	0.159	0.229	0.43
t = 2	0.249	0.191	0.192	0.245	0.222	0.164	0.232	0.196	0.45	1.76	0.494	2.63	0.405	0.3
t = 3	0.314	0.261	0.233	0.308	0.589	0.17	0.258	0.244	0.438	13.7	0.684	21.6	0.386	0.3
t = 4	0.327	0.211	0.404	0.425	0.453	0.275	0.667	0.24	0.788	57.5	1.47	35.6	1.47	0.805
t = 5	0.24	0.159	0.272	0.246	0.355	0.229	0.285	0.395	0.406		4.9		0.257	0.135
t = 6	0.604	0.325	0.271	0.405	0.149	1.04	0.346	9.72	8.92		39		0.954	0.922
t = 6.5								61.2	22.7
t = 7	0.211	0.0718	0.357	0.159	0.174	0.185	0.494		38.2				0.424	0.37
t = 8	0.396	0.265	0.135	0.161	0	0.137	1.09						0.629	0.652
t = 9	0.892	0.544	0.529	0.473	0.543	0.619	0.694						0.399	16.7
t = 10	0.593	0.733	1.41	2.04	0.472	0.548	1.64						0.853
