# Supplementary material for: Dynamic patterns of microRNA expression during acute myeloid leukemia state-transition
Source: Sci Adv. 2022 Apr 22;8(16):eabj1664. doi: 10.1126/sciadv.abj1664 (PMC9032952; doi:10.1126/sciadv.abj1664)
Supplement: Supplementary file 2 — Tables S1, S3, S5, S6 and S7, S9 to S12 [file sciadv.abj1664_supplementary_tables.zip › sciadv.abj1664_table_s11.xlsx]

## Sheet: miRNA.vs.cKit
miR	R2	p-value	Peasrson rho
mmu-miR-21a-5p	0.2272	0.000353551	0.476682
mmu-miR-26a-5p	0.1228	0.0108696	0.350427
mmu-let-7f-5p	0.6043	1.22599e-11	0.777368
mmu-let-7i-5p	0.0851	0.0359245	0.291642
mmu-let-7g-5p	0.4662	2.46566e-08	0.682768
mmu-miR-16-5p	0.0002	0.921204	0.0140584
mmu-miR-150-5p	0.1571	0.00363015	-0.396328
mmu-miR-146a-5p	0.0236	0.277213	-0.153521
mmu-miR-451a	0.0283	0.23286	-0.168351
mmu-miR-486a-5p	0.0048	0.625105	0.069365
mmu-miR-486b-5p	0.0048	0.625105	0.069365
mmu-miR-29a-3p	0.095	0.0262478	-0.308157
mmu-miR-191-5p	0.5486	3.45433e-10	0.740667
mmu-miR-142a-3p	0.0229	0.284362	0.151283
mmu-miR-26b-5p	0.4481	5.76951e-08	0.66941
mmu-let-7a-5p	0.3881	8.12212e-07	0.623013
mmu-miR-142a-5p	0.014	0.402913	-0.118463
mmu-miR-221-3p	0.203	0.000802793	-0.450564
mmu-let-7j	0.6556	3.67957e-13	0.809661
mmu-miR-27a-3p	0.1342	0.0075557	-0.366372
mmu-miR-144-3p	0.0107	0.464921	-0.103584
mmu-miR-93-5p	0.3683	1.84981e-06	0.606854
mmu-miR-24-3p	0	0.995824	-0.000743869
mmu-miR-23a-3p	0.3793	1.17643e-06	-0.615851
mmu-miR-92a-3p	0.5743	7.78548e-11	0.757852
mmu-miR-7a-5p	0.6521	4.72036e-13	0.80755
mmu-miR-10a-5p	0.0241	0.271969	-0.155187
mmu-miR-425-5p	0.7124	3.89651e-15	0.844033
mmu-miR-20a-5p	0.8403	1.46712e-21	0.9167
mmu-miR-181a-5p	0.2423	0.000210414	-0.492196
mmu-miR-144-5p	0	0.969502	0.00543405
mmu-miR-30c-5p	0.0602	0.0794779	0.245429
mmu-miR-22-3p	0.0077	0.536395	-0.0877058
mmu-let-7d-5p	0.3492	3.98967e-06	0.590911
mmu-let-7c-5p	0.6922	2.15345e-14	0.831987
mmu-miR-342-3p	0.088	0.0326939	-0.296693
mmu-miR-186-5p	0.0568	0.0889245	0.238281
mmu-miR-23b-3p	0.3519	3.58459e-06	-0.593184
mmu-miR-223-3p	0.0948	0.0263563	-0.307945
mmu-miR-30d-5p	0.0678	0.0623105	-0.260353
mmu-miR-27b-3p	0.3061	2.10253e-05	0.55325
mmu-miR-103-3p	0.3464	4.45143e-06	0.588568
mmu-miR-340-5p	0.5153	2.11026e-09	0.71782
mmu-miR-148b-3p	0.3272	9.40746e-06	0.572054
mmu-miR-148a-3p	0.0464	0.124981	-0.215485
mmu-miR-30e-5p	0.1424	0.00581091	-0.377419
mmu-miR-19b-3p	0.3199	1.24648e-05	0.565604
mmu-miR-30b-5p	0.1404	0.0062031	-0.374705
mmu-miR-25-3p	0.0499	0.111236	0.223492
mmu-miR-101a-3p	0	0.998074	-0.000343083
mmu-miR-15b-5p	0.023	0.282881	0.151743
mmu-miR-378d	0.6356	1.53101e-12	0.797214
mmu-miR-99a-5p	0.3129	1.62583e-05	-0.559387
mmu-miR-361-5p	0.2588	0.000117726	-0.508721
mmu-let-7b-5p	0.0847	0.0363862	0.290951
mmu-miR-128-3p	0.0524	0.102699	0.228853
mmu-miR-15a-5p	0.0561	0.0909445	0.23683
mmu-miR-3074-5p	0.0117	0.446236	-0.107944
mmu-miR-185-5p	0.7565	5.87067e-17	0.869796
mmu-miR-98-5p	0.5885	3.29632e-11	0.767161
mmu-miR-155-5p	0.0246	0.266706	0.156881
mmu-miR-484	0.4818	1.15285e-08	0.69415
mmu-miR-17-5p	0.8294	7.78049e-21	0.910694
mmu-miR-652-3p	0.132	0.00810974	0.36333
mmu-miR-140-3p	0.087	0.033795	-0.294927
mmu-miR-374b-5p	0.0041	0.650948	-0.0642397
mmu-miR-328-3p	0.3263	9.7489e-06	-0.571244
mmu-miR-423-3p	0.546	3.99064e-10	0.738928
mmu-miR-140-5p	0.0226	0.287372	0.150351
mmu-miR-1839-5p	0.0006	0.866788	0.0238374
mmu-miR-378a-3p	0.078	0.0449162	0.279332
mmu-miR-151-5p	0.0013	0.801964	-0.0356357
mmu-miR-423-5p	0.0002	0.914493	-0.0152601
mmu-miR-106b-5p	0.0047	0.62776	-0.0688345
mmu-miR-3968	0.4395	8.56393e-08	0.662964
mmu-miR-146b-5p	0.0042	0.64671	0.0650744
mmu-miR-107-3p	0.1002	0.0222508	0.316515
mmu-miR-19a-3p	0.2165	0.000510264	0.465253
mmu-miR-222-3p	0.0427	0.141841	-0.206527
mmu-miR-99b-5p	0.2136	0.000562877	-0.462127
mmu-miR-31-5p	0.8738	4.06017e-24	0.93475
mmu-miR-139-5p	0.1347	0.00743323	-0.36707
mmu-miR-486a-3p	0.0001	0.950263	-0.00886545
mmu-miR-486b-3p	0.0001	0.938565	-0.0109542
mmu-miR-1198-5p	0.0163	0.366934	0.127708
mmu-miR-24-2-5p	0.0031	0.694326	0.0558123
mmu-miR-194-5p	0.5996	1.65168e-11	0.774347
mmu-miR-378c	0.0159	0.37245	0.126257
mmu-miR-1843a-5p	0.3002	2.62222e-05	-0.547879
mmu-miR-151-3p	0.0603	0.0791936	-0.245654
mmu-miR-181d-5p	0.1571	0.00362456	-0.396388
mmu-miR-30a-5p	0.0395	0.15788	-0.198713
mmu-miR-744-5p	0.4718	1.88506e-08	0.686847
mmu-miR-152-3p	0.402	4.49946e-07	-0.634072
mmu-miR-30e-3p	0.2415	0.000216052	0.491423
mmu-miR-203-3p	0.2046	0.000761988	-0.452288
mmu-let-7d-3p	0.0222	0.292043	-0.148918
mmu-miR-106b-3p	0.01	0.481661	0.0997577
mmu-miR-181b-5p	0.3884	8.04572e-07	-0.623194
mmu-miR-125a-5p	0.1577	0.0035549	-0.397145
mmu-miR-200c-3p	0.0657	0.0667307	-0.256224
mmu-miR-503-5p	0.3333	7.43921e-06	-0.577332
mmu-miR-181c-5p	0.3151	1.49566e-05	-0.561353
mmu-miR-339-5p	0.0247	0.265643	-0.157226
mmu-miR-18a-5p	0.6037	1.27439e-11	0.776978
mmu-miR-350-3p	0.2096	0.000642615	-0.457859
mmu-miR-3068-5p	0.0347	0.186236	-0.186219
mmu-miR-29b-3p	0.0646	0.0689929	-0.254195
mmu-miR-362-5p	0.3379	6.22083e-06	0.581293
mmu-miR-143-3p	0.1118	0.0154158	-0.334333
mmu-miR-101b-3p	0.0049	0.621062	-0.0701746
mmu-miR-322-5p	0.3002	2.62318e-05	-0.54787
mmu-miR-1a-3p	0	0.984216	0.00281176
mmu-miR-320-3p	0.0253	0.259683	-0.159177
mmu-miR-532-5p	0.3551	3.14893e-06	0.595912
mmu-miR-182-5p	0.4053	3.91228e-07	0.636627
mmu-miR-130a-3p	0.4669	2.38401e-08	-0.683283
mmu-miR-1b-5p	0	0.991856	0.00145068
mmu-miR-184-3p	0.0286	0.230949	-0.169032
mmu-miR-421-3p	0.3465	4.44348e-06	0.588607
mmu-miR-125b-5p	0.2013	0.000851029	-0.448624
mmu-miR-200a-3p	0.0178	0.346162	-0.133296
mmu-miR-142b	0.0155	0.379831	-0.124334
mmu-miR-28a-5p	0.1187	0.0123917	-0.344484
mmu-miR-32-5p	0.0168	0.36014	-0.129514
mmu-miR-192-5p	0.5524	2.7887e-10	0.743222
mmu-miR-467e-5p	0.2253	0.000377234	-0.474691
mmu-miR-542-3p	0.4468	6.12021e-08	-0.668457
mmu-miR-501-3p	0.3607	2.51613e-06	0.600576
mmu-miR-20b-5p	0.3416	5.38924e-06	-0.584434
mmu-miR-326-3p	0.1631	0.00298266	-0.403914
mmu-miR-200b-3p	0.0543	0.096326	-0.233085
mmu-miR-500-3p	0.1105	0.0160401	-0.332452
mmu-let-7e-5p	0.1748	0.00204049	-0.418097
mmu-miR-126a-3p	0.6762	7.73663e-14	0.822308
mmu-miR-467a-5p	0.2891	3.94631e-05	-0.53769
mmu-miR-351-5p	0.0203	0.313768	-0.142443
mmu-miR-450a-5p	0.2558	0.000131039	-0.505735
mmu-miR-17-3p	0.046	0.126834	-0.214458
mmu-miR-1957a	0.0614	0.0765712	0.247763
mmu-miR-3535	0.0029	0.70522	-0.0537266
mmu-miR-466a-3p	0.3903	7.43335e-07	-0.6247
mmu-miR-466e-3p	0.3903	7.43335e-07	-0.6247
mmu-miR-3969	0.0799	0.0423005	-0.282687
mmu-miR-15b-3p	0.2134	0.000566088	0.461945
mmu-miR-150-3p	0.1564	0.00370513	-0.395529
mmu-miR-196b-5p	0.1494	0.00464434	0.386561
mmu-miR-1843b-5p	0.2144	0.000546613	-0.463064
mmu-miR-130b-3p	0.4779	1.39658e-08	-0.691327
mmu-miR-29c-3p	0.0298	0.220707	-0.172748
mmu-miR-378a-5p	0.3596	2.63344e-06	0.599634
mmu-miR-669a-3p	0.3021	2.43846e-05	-0.549656
mmu-miR-669o-3p	0.3021	2.43846e-05	-0.549656
mmu-miR-362-3p	0.0033	0.687739	-0.0570791
mmu-miR-339-3p	0.1719	0.00224381	-0.414605
mmu-miR-467d-3p	0.3708	1.67006e-06	-0.60891
mmu-miR-361-3p	0.1994	0.000906293	-0.446519
mmu-miR-33-5p	0.0567	0.0891933	0.238087
mmu-let-7i-3p	0.091	0.029731	-0.301703
mmu-miR-330-5p	0.2516	0.000151707	-0.501608
mmu-miR-205-5p	0.0356	0.18064	-0.18857
mmu-miR-365-3p	0.2407	0.000222338	0.490583
mmu-miR-669a-5p	0.3398	5.76472e-06	-0.582964
mmu-miR-669p-5p	0.3398	5.76472e-06	-0.582964
mmu-miR-223-5p	0.1941	0.00107868	-0.440624
mmu-miR-27a-5p	0.7994	4.5222e-19	0.894089
mmu-miR-322-3p	0.3317	7.93278e-06	-0.575897
mmu-miR-221-5p	0.1436	0.00560275	-0.378924
mmu-miR-210-3p	0.1752	0.00201631	-0.418533
mmu-miR-183-5p	0.4282	1.43203e-07	0.654334
mmu-miR-674-5p	0.2809	5.32265e-05	0.530019
mmu-miR-671-5p	0.0001	0.950001	-0.00891221
mmu-miR-28a-3p	0.2826	5.00121e-05	-0.531631
mmu-miR-467b-5p	0.2299	0.000322375	-0.479496
mmu-miR-467a-3p	0.3046	2.22098e-05	-0.551926
mmu-miR-429-3p	0.0107	0.464949	-0.103578
mmu-miR-467c-5p	0.3255	1.00525e-05	-0.570546
mmu-miR-126b-3p	0.6451	7.80345e-13	0.803208
mmu-miR-126a-5p	0.6454	7.63766e-13	0.803396
mmu-miR-700-3p	0.8454	6.5655e-22	0.919443
mmu-miR-363-3p	0.2094	0.000647815	-0.457598
mmu-miR-340-3p	0.756	6.19965e-17	0.869492
mmu-miR-141-3p	0.1677	0.00257013	-0.409548
mmu-miR-22-5p	0.008	0.527381	-0.0896464
mmu-miR-34a-5p	0.5397	5.68063e-10	0.734614
mmu-miR-5099	0.0597	0.0808217	0.244373
mmu-miR-466b-3p	0.3682	1.85435e-06	-0.606804
mmu-miR-466c-3p	0.3682	1.85435e-06	-0.606804
mmu-miR-466p-3p	0.3682	1.85435e-06	-0.606804
mmu-miR-2137	0.2033	0.000794939	0.450889
mmu-miR-106a-5p	0.3029	2.3728e-05	-0.550321
mmu-miR-96-5p	0.4326	1.17204e-07	0.65773
mmu-miR-1249-3p	0.1963	0.00100288	-0.443104
mmu-miR-149-5p	0.0487	0.115876	-0.220708
mmu-miR-532-3p	0	0.974332	0.00457306
mmu-miR-872-5p	0.0181	0.341773	-0.134503
mmu-miR-7a-1-3p	0.1301	0.00861274	0.36072
mmu-miR-10b-5p	0.0367	0.173645	-0.191583
mmu-miR-664-3p	0.491	7.33141e-09	-0.700688
mmu-miR-30a-3p	0.0088	0.50751	-0.0939836
mmu-miR-301a-3p	0.2536	0.000141498	0.503578
mmu-miR-6412	0.0097	0.48833	0.0982527
mmu-miR-3068-3p	0.0012	0.805209	-0.0350401
mmu-miR-16-2-3p	0.0233	0.280025	-0.152636
mmu-let-7a-1-3p	0.577	6.63144e-11	0.759622
mmu-let-7c-2-3p	0.577	6.63144e-11	0.759622
mmu-miR-338-5p	0.2158	0.000522035	-0.464529
mmu-miR-148b-5p	0.1605	0.00324747	0.400651
mmu-miR-466i-3p	0.3091	1.87987e-05	-0.555937
mmu-miR-450b-3p	0.1183	0.0125239	-0.343998
mmu-miR-331-3p	0.5959	2.08221e-11	0.771967
mmu-miR-466d-3p	0.3523	3.52971e-06	-0.59351
mmu-miR-181c-3p	0.2898	3.85247e-05	-0.5383
mmu-miR-10a-3p	0.026	0.253638	-0.161186
mmu-miR-335-5p	0.3135	1.58935e-05	0.559923
mmu-miR-669f-5p	0.3489	4.03604e-06	-0.590665
mmu-miR-5126	0.0025	0.723208	0.0503071
mmu-miR-126b-5p	0.5314	8.90666e-10	0.728996
mmu-miR-879-5p	0.2644	9.63995e-05	-0.514218
mmu-miR-30b-3p	0.8319	5.38145e-21	0.912059
mmu-miR-324-5p	0.0678	0.0621865	-0.260472
mmu-miR-1981-5p	0.0503	0.109958	0.224274
mmu-miR-130b-5p	0	0.994102	-0.00105059
mmu-miR-674-3p	0.5746	7.65629e-11	0.758037
mmu-miR-193b-3p	0.1291	0.00888268	0.359374
mmu-miR-211-5p	0.0159	0.373008	-0.12611
mmu-miR-1968-5p	0.1378	0.00673266	-0.37127
mmu-miR-181a-1-3p	0.2465	0.000181663	-0.496457
mmu-miR-425-3p	0.5558	2.2924e-10	0.745535
mmu-miR-3473b	0.0062	0.579781	-0.0785763
mmu-miR-467d-5p	0.2119	0.000595331	-0.460328
mmu-miR-135a-5p	0.0361	0.177378	-0.189965
mmu-miR-466g	0.3204	1.22234e-05	-0.566057
mmu-miR-6395	0.1946	0.00106111	-0.441184
mmu-miR-3473e	0.0187	0.334326	-0.136573
mmu-miR-190b-5p	0.0081	0.524837	0.090197
mmu-miR-3074-2-3p	0.0175	0.349371	0.13242
mmu-miR-872-3p	0.2832	4.89487e-05	-0.532186
mmu-miR-1983	0.0025	0.726646	0.0496567
mmu-miR-335-3p	0.3148	1.51462e-05	0.561057
mmu-miR-466f-3p	0.2501	0.00015986	-0.50012
mmu-miR-342-5p	0.1117	0.0154627	-0.334189
mmu-miR-330-3p	0.1848	0.00146958	-0.429887
mmu-miR-195a-5p	0.0911	0.029619	-0.301901
mmu-miR-574-3p	0.192	0.00115758	-0.438203
mmu-miR-125b-2-3p	0.3296	8.60092e-06	-0.57408
mmu-miR-21a-3p	0.5835	4.48762e-11	0.763868
mmu-miR-25-5p	0.5018	4.23555e-09	0.708387
mmu-miR-132-3p	0.3857	8.99494e-07	0.621058
mmu-miR-467h	0.3811	1.09128e-06	-0.617318
mmu-miR-23a-5p	0.2243	0.000391219	0.473568
mmu-miR-676-3p	0.1386	0.00657011	-0.372299
mmu-miR-26b-3p	0.786	2.30566e-18	0.886543
mmu-miR-199a-3p	0.0066	0.566815	-0.0812699
mmu-miR-199b-3p	0.0066	0.566815	-0.0812699
mmu-miR-1839-3p	0.0004	0.885977	-0.0203788
mmu-miR-298-5p	0.1172	0.0129636	0.342413
mmu-miR-20a-3p	0.5867	3.68877e-11	0.765967
mmu-miR-669c-5p	0.2503	0.000158953	-0.500282
mmu-miR-669o-5p	0.3203	1.22865e-05	-0.565938
mmu-miR-18a-3p	0.6445	8.15186e-13	0.802826
mmu-miR-145a-5p	0.0719	0.0546011	-0.268153
mmu-miR-3964	0.18	0.0017195	-0.424298
mmu-miR-30c-1-3p	0.3979	5.36793e-07	0.630812
mmu-miR-450b-5p	0.0951	0.0261365	-0.308375
mmu-miR-497a-5p	0.0925	0.0283375	-0.304205
mmu-miR-133a-3p	0.0002	0.914335	0.0152885
mmu-miR-29a-5p	0.102	0.0209894	-0.319416
mmu-miR-93-3p	0.2185	0.000475448	0.467485
mmu-miR-466i-5p	0.1244	0.0103273	-0.352719
mmu-miR-92b-3p	0.235	0.000270301	0.484801
mmu-miR-1843a-3p	0.2354	0.000266921	-0.485176
mmu-miR-3074-1-3p	0.5013	4.35788e-09	0.707993
mmu-miR-21b	0.035	0.184162	0.187084
mmu-miR-100-5p	0.0151	0.385183	-0.122954
mmu-miR-5121	0.0052	0.611443	-0.0721101
mmu-miR-574-5p	0.2178	0.000487562	-0.466692
mmu-miR-139-3p	0.0767	0.0468629	-0.276937
mmu-miR-191-3p	0.842	1.12231e-21	0.917624
mmu-miR-669l-5p	0.3725	1.55313e-06	-0.610362
mmu-miR-296-5p	0.0001	0.942468	0.0102571
mmu-miR-345-3p	0.0002	0.911545	-0.0157882
mmu-miR-378b	0.023	0.282997	0.151707
mmu-miR-1955-5p	0.3698	1.74056e-06	0.60808
mmu-miR-6240	0.0057	0.594686	0.0755133
mmu-miR-669b-5p	0.3707	1.67497e-06	-0.608851
mmu-miR-98-3p	0.3824	1.03361e-06	0.618374
mmu-miR-92a-1-5p	0.8738	4.02795e-24	0.934771
mmu-miR-1195	0.0002	0.921884	0.0139368
mmu-miR-185-3p	0.5356	7.10326e-10	0.731839
mmu-miR-7667-5p	0.0176	0.349029	-0.132513
mmu-miR-324-3p	0.2964	3.02013e-05	0.544395
mmu-miR-30f	0.0135	0.412746	-0.116021
mmu-miR-5100	0.0266	0.2481	-0.163055
mmu-miR-1306-5p	0.0006	0.868198	-0.0235829
mmu-let-7f-1-3p	0.3762	1.33647e-06	0.613344
mmu-miR-700-5p	0.0052	0.610777	0.0722445
mmu-miR-301b-3p	0.1037	0.0199164	-0.322002
mmu-miR-345-5p	0.1424	0.0058122	-0.377409
mmu-miR-30d-3p	0.4721	1.85079e-08	0.687123
mmu-let-7b-3p	0.6543	4.01965e-13	0.808915
mmu-miR-466m-3p	0.3385	6.072e-06	-0.581826
mmu-miR-9-5p	0.012	0.439021	-0.109655
mmu-miR-466n-3p	0.1232	0.0107193	-0.351052
mmu-miR-338-3p	0.1929	0.0011242	-0.439209
mmu-miR-33-3p	0.0809	0.0410048	-0.284412
mmu-miR-669f-3p	0.2723	7.27768e-05	-0.521794
mmu-miR-3971	0.0992	0.0229576	-0.31495
mmu-miR-466c-5p	0.3178	1.35181e-05	-0.563719
mmu-miR-199a-5p	0.0052	0.610879	-0.072224
mmu-miR-27b-5p	0.541	5.28652e-10	0.735499
mmu-miR-664-5p	0.352	3.56448e-06	0.593303
mmu-miR-671-3p	0.7398	3.11938e-16	0.860136
mmu-miR-499-5p	0.2904	3.76495e-05	0.53888
mmu-miR-541-5p	0.3288	8.85309e-06	0.573429
mmu-miR-1943-5p	0.0002	0.922934	-0.0137488
mmu-miR-24-1-5p	0.0099	0.481916	0.0996999
mmu-miR-1187	0.1649	0.00281949	-0.406055
mmu-miR-148a-5p	0.115	0.0139204	-0.339116
mmu-miR-101c	0.0001	0.932503	-0.0120375
mmu-miR-26a-2-3p	0.7496	1.19579e-16	0.865772
mmu-miR-215-5p	0.0593	0.0819142	-0.243524
mmu-miR-501-5p	0.0081	0.524851	0.0901939
mmu-let-7f-2-3p	0.0139	0.404798	-0.117992
mmu-miR-8114	0.0101	0.478509	-0.100473
mmu-miR-1191a	0.1324	0.00801599	0.363832
mmu-miR-379-5p	0.2588	0.000117708	0.508725
mmu-miR-467c-3p	0.2143	0.000549109	-0.462918
mmu-miR-455-3p	0.1367	0.00697504	-0.369776
mmu-miR-8112	0.4291	1.36981e-07	0.65509
mmu-miR-467e-3p	0.2124	0.000586351	-0.460817
mmu-miR-505-3p	0.0129	0.421836	-0.113793
mmu-miR-7033-5p	0.0089	0.506576	-0.0941896
