# Supplementary material for: Dynamic patterns of microRNA expression during acute myeloid leukemia state-transition
Source: Sci Adv. 2022 Apr 22;8(16):eabj1664. doi: 10.1126/sciadv.abj1664 (PMC9032952; doi:10.1126/sciadv.abj1664)
Supplement: Supplementary file 2 — Tables S1, S3, S5, S6 and S7, S9 to S12 [file sciadv.abj1664_supplementary_tables.zip › sciadv.abj1664_table_s12.xlsx]

## Sheet: Sheet1
MouseID	Treatment	ID
3335	CTL	1
3339	CTL	2
3340	CTL	3
3342	CTL	4
3346	CTL	5
3349	CTL	6
3350	CTL	7
3334	CM	8
3336	CM	9
3338	CM	10
3341	CM	11
3357	CM	12
3368	CM	13
3370	CM	14
